# Supplementary material for: Targeted Accumulation of Macrophages Induced by Microbeam Irradiation in a Tissue-Dependent Manner
Source: Biomedicines. 2022 Mar 22;10(4):735. doi: 10.3390/biomedicines10040735 (PMC9025837; doi:10.3390/biomedicines10040735)
Supplement: Supplementary file 1 [file biomedicines-10-00735-s001.zip]

Archive with 1 entries (1 files):
- biomedicines-1620007-supplementary.pdf
